# Supplementary material for: Biological Mechanisms of Pain Management in Lumbar Disk Herniation: Focus on Cytokine Correlations and Therapeutic Approaches
Source: Int J Mol Sci. 2025 Nov 7;26(22):10830. doi: 10.3390/ijms262210830 (PMC12652388; doi:10.3390/ijms262210830)
Supplement: Supplementary file 1 [file ijms-26-10830-s001.zip]

Archive with 1 entries (1 files):
- ijms-3933415-supplementary.pdf
